# Supplementary material for: Antibody screening reveals antigenic proteins involved in Talaromyces marneffei and human interaction
Source: Front Cell Infect Microbiol. 2023 Jun 19;13:1118979. doi: 10.3389/fcimb.2023.1118979 (PMC10315666; doi:10.3389/fcimb.2023.1118979)
Supplement: Supplementary file 6 [file Table_1.xls]

## Sheet: Table S1
Table S1. Oligos used in this study.
Oligo Name	Sequence (5'-3')	Length	Tm	GC(%)	the benefit	product size (bp)	day receive	company
P3-RT-F	AGC AGC TTC GAC GAC CAC A	19	68.4	57.9	real-time pcr- Antigenic antigen gene	152	2013-03-04	ward medic Ltd ( FBCO)
P3-RT-R	CCG AAG CCT GAA CCA CCA A	19	67.1	57.9	real-time pcr- Antigenic antigen gene		2013-03-04	ward medic Ltd ( FBCO)
P23-RT-F	CGA GTC CAA GGA TGC TTA CC	20	63.8	55	real-time pcr- Antigenic antigen gene	162	2013-03-04	ward medic Ltd ( FBCO)
P23-RT-R	GGC TTA GGA GCA TGA GGG TT	20	65.8	55	real-time pcr- Antigenic antigen gene		2013-03-04	ward medic Ltd ( FBCO)
P6-RT-F	ACC ATT GCC ACC ACG TCC T	19	69	57.9	real-time pcr- Antigenic antigen gene	169	2013-03-04	ward medic Ltd ( FBCO)
P6-RT-R	AAA GCC TGC AAC GAA ACC G	19	65.6	52.6	real-time pcr- Antigenic antigen gene		2013-03-04	ward medic Ltd ( FBCO)
P7-RT-F	CAG CTT GCG TCC GAT CAC T	19	66.7	57.9	real-time pcr- Antigenic antigen gene	165	2013-03-04	ward medic Ltd ( FBCO)
P7-RT-R	TGT GCT GAG CCG CTG TAA G	19	66.8	57.9	real-time pcr- Antigenic antigen gene		2013-03-04	ward medic Ltd ( FBCO)
P9-RT-F	AGC AGC TTC GAG TCC CAG A	19	67.7	57.9	real-time pcr- Antigenic antigen gene	148	2013-03-04	ward medic Ltd ( FBCO)
P9-RT-R	GTC GCC GGT TAT GTT GGA G	19	64.9	57.9	real-time pcr- Antigenic antigen gene		2013-03-04	ward medic Ltd ( FBCO)
P10-RT-F	TCG TCA GCC TCA ACG TGA T	19	65.4	52.6	real-time pcr- Antigenic antigen gene	200	2013-03-04	ward medic Ltd ( FBCO)
P10-RT-R	GAG AAT GTG AAT GGA GCC GA	20	63.3	50	real-time pcr- Antigenic antigen gene		2013-03-04	ward medic Ltd ( FBCO)
P11-RT-F	CGA AAG ACT GGA CGT GAG TT	20	63.1	50	real-time pcr- Antigenic antigen gene	165	2013-03-04	ward medic Ltd ( FBCO)
P11-RT-R	GGC TGT TTA TTG GTT CGC TC	20	62.6	50	real-time pcr- Antigenic antigen gene		2013-03-04	ward medic Ltd ( FBCO)
P12-RT-F	GCC ATG CTC TCG TCA TCA TT	20	63.9	50	real-time pcr- Antigenic antigen gene	170	2013-03-04	ward medic Ltd ( FBCO)
P12-RT-R	AGA AGA CAA CGG ACA GGA CAG	21	64.8	52.4	real-time pcr- Antigenic antigen gene		2013-03-04	ward medic Ltd ( FBCO)
P13-RT-F	TTC CGC AAT CCA GCA CCA G	19	67.4	57.9	real-time pcr- Antigenic antigen gene	151	2013-03-04	ward medic Ltd ( FBCO)
P13-RT-R	CAA CGT CGC CTT GGC TGA A	19	67.5	57.9	real-time pcr- Antigenic antigen gene		2013-03-04	ward medic Ltd ( FBCO)
P14-RT-F	TCT TGT CCT GCG CAA CTC CA	20	68	55	real-time pcr- Antigenic antigen gene	183	2013-03-04	ward medic Ltd ( FBCO)
P14-RT-R	TCC GTA CTT CCA TGC CAG AG	20	65.2	55	real-time pcr- Antigenic antigen gene		2013-03-04	ward medic Ltd ( FBCO)
P15-RT-F	CTC TTG CGA GCT CTT ACG TC	20	63.6	55	real-time pcr- Antigenic antigen gene	155	2013-03-04	ward medic Ltd ( FBCO)
P15-RT-R	GCC TTC GAG AAT GCT GCT GA	20	66.3	55	real-time pcr- Antigenic antigen gene		2013-03-04	ward medic Ltd ( FBCO)
P17-RT-F	CCT AGG CTG TTG TTC GTG AC	20	64.1	55	real-time pcr- Antigenic antigen gene	181	2013-03-04	ward medic Ltd ( FBCO)
P17-RT-R	GGA TGC TGT GTT GAC GAC GA	20	66	55	real-time pcr- Antigenic antigen gene		2013-03-04	ward medic Ltd ( FBCO)
P21-RT-F	TCA CCA CCA CCA CAC AGT ATC	21	65	52.4	real-time pcr- Antigenic antigen gene	190	2013-03-04	ward medic Ltd ( FBCO)
P21-RT-R	GTG GTT CTG ATT TGG CAC TG	20	62.7	50	real-time pcr- Antigenic antigen gene		2013-03-04	ward medic Ltd ( FBCO)
P24-RT-F	CCT CAA GGA CAG CGG TAT TA	20	62.6	50	real-time pcr- Antigenic antigen gene	172	2013-03-04	ward medic Ltd ( FBCO)
P24-RT-R	CGA TAA TGG CCT TGG TGA C	19	62.4	52.6	real-time pcr- Antigenic antigen gene		2013-03-04	ward medic Ltd ( FBCO)
P26-RT-F	CAC TAC CAC CAC CAG CGT A	19	65.8	57.9	real-time pcr- Antigenic antigen gene	192	2013-03-04	ward medic Ltd ( FBCO)
P26-RT-R	GTG GTG CCG TAG ACA GGA A	19	66.1	57.9	real-time pcr- Antigenic antigen gene		2013-03-04	ward medic Ltd ( FBCO)
P28-RT-F	ACA GCT GGA TAC CAC CGT CT	20	66.9	55	real-time pcr- Antigenic antigen gene	150	2013-03-04	ward medic Ltd ( FBCO)
P28-RT-R	GTC GGT GTA ACG GTG ATG AG	20	63.7	55	real-time pcr- Antigenic antigen gene		2013-03-04	ward medic Ltd ( FBCO)

## Sheet: Table S2
Table S2. Identification of antigen encoding genes in T. marneffei.
Clone ID	Name	Gene IDa	Protein ID a	Homolog (spp)	Biological function b	Feature domainc	Tm Location d	Homolog Location d	EV e	Locus
P3	Ham13	XM_002149270.1	XP_002149306.1	SPAC32A11.02c (Sp)	Hyphal anastomosis (fusion) protein	DUF5923 (pfam19343) DUF4449 (pfam14613)	na	Plasma membrane and membranous structure (Hayashi A, et al. 2009)	No	PMAA_097290
P6	Mon1	XM_002144576.1	XP_002144612.1	NP_011391.2 (Sc)	Vacuolar fusion protein	Longin_1 (pfam19036) Longin_2 (pfam19037) Longin_3 (pfam19038)	Endosome Vacuole Membrane	Endosome, multivesicular body membrane Vacuole membrane	No	PMAA_029140
P7	Fus1	XM_002146121.1	XP_002146157.1	NP_009903.2 (Sc)	Yeast cell fusion	Src Homology 3 domain (cl17036) Transmembrane	Integral component of membrane	Membrane	No	PMAA_067160
P9	Fbp1	XM_002151237.1	XP_002151273.1	NP_013481.3 (Sc)	Fructose-1,6-bisphosphatase	na	na	Cytoplasm Cytosol Periplasmic space	Yes	PMAA_041280
P10	RPL20A	XM_002150197.1	XP_002150233.1	NP_013969.3 (Sc)	60S ribosomal protein L20A	na	na	Cytoplasm	Yes	PMAA_054240
P11	Pho88	XM_002151067.1	XP_002151103.1	NP_009664.1 (Sc)	Phosphate transporter, and role in the maturation of secretory proteins, autophagy and mitophagy	Pho88 (pfam10032) Transmembrane	ER Integral component of membrane	Endoplasmic reticulum membrane Mitochondrion	No	PMAA_039670
P12	Marvel	XM_002152783.1, XM_002152782.1	XP_002152819.1, XP_002152818.1	na	Membrane associated function	Marvel (pfam01284) Transmembrane	Membrane	na	No	PMAA_006490
P13	Nuo21.3	XM_002144479.1	XP_002144515.1	XP_960797.1 (Nc)	NADH-ubiquinone oxidoreductase	na	na	Mitochondrion inner membrane	Yes	PMAA_028280
P14	Putative C2H2 finger domain protein	XM_002150045.1	XP_002150081.1	na	Unknown	Zinc finger domain (SM00355) Sec24-related (PTZ00395)	Nucleus	na	No	PMAA_052820
P17	Gpx1 (Hyr1)	XM_002152858.1	XP_002152894.1	NP_012303.1 (Sc)	Glutathione peroxidase	GSH_Peroxidase (cd00340)	na	Cytoplasm Mitochondrion intermembrane space Peroxisome matrix	Yes	PMAA_007230
P21	Nbr1	XM_002152616.1	XP_002152652.1	SPBP35G2.11c (Sp)	Role in selective autophagy, mitophagy, pexophagy	ZZ type zinc finger domain (CD2340, CL295, CD2249) N_BRCA1-IG (pfam16158)	na	Golgi apparatus	No	PMAA_004930
P24	Nmt1	XM_002145131.1	XP_002145167.1	SPCC1223.02 (Sp)	Thiamine biosynthesis enzyme (4-amino-5-hydroxymethyl-2-methylpyrimidine phosphate synthase)	Periplasmic_Binding_protein_Type_2 (cl21456)	na	Cytoplasm Nucleus	No	PMAA_034500
P26	Conserved hypothetical protein	XM_002153051.1	XP_002153087.1	na	Unknown	Signal Peptide	Extracellular	na	No	PMAA_009850
P28	SdeA	XM_002152086.1	XP_002152122.1	NP_011460.3 (Sc)	Stearic acid desaturase (Acyl-CoA desaturase 1), Integral endoplasmic reticulum membrane protein	OLE1 super family (cl43412) Cyt-b5 (pfam00173)	Membrane	Endoplasmic reticulum membrane	No	PMAA_049240
a, b IDs were obtained from NCBI from T. marneffei strain ATCC18224
c Functional domain was based on SMART program, and signal peptide was based on SignalP
d Subcellular localization was based on Uniprot database and WoLF PSORT
e Proteins described in the proteome of extracellular vesicles (Yang et al., 2021)

## Sheet: Table S3
Table S3. Functional annotation using DAVID analysis tool.
Category	Annotation
RPL20A	60S ribosomal protein L20(PMAA_054240)
GOTERM_BP_DIRECT	translation,
GOTERM_CC_DIRECT	ribosome,
GOTERM_MF_DIRECT	structural constituent of ribosome,
INTERPRO	Ribosomal protein L18a, Ribosomal protein L18a/LX,
KEGG_PATHWAY	Ribosome,
PIR_SUPERFAMILY	ribosomal protein L18a,
UP_SEQ_FEATURE	DOMAIN:Ribosomal_L18A,
P14	C2H2 finger domain protein, putative(PMAA_052820)
INTERPRO	Zinc finger C2H2-type/integrase DNA-binding domain,
UP_SEQ_FEATURE	COMPBIAS:Basic and acidic residues, COMPBIAS:Polar residues, COMPBIAS:Pro residues, DOMAIN:C2H2-type, REGION:Disordered,
Nuo21.3	NADH-ubiquinone oxidoreductase 21 kDa subunit, putative(PMAA_028280)
INTERPRO	NADH dehydrogenase [ubiquinone] (complex I), 21kDa subunit, fungi,
PIR_SUPERFAMILY	NADH dehydrogenase [ubiquinone] (complex I), 21 kDa subunit, fungal type,
UP_KW_LIGAND	Ubiquinone,
Fus1	SH3 domain protein(PMAA_067160)
GOTERM_CC_DIRECT	integral component of membrane,
INTERPRO	Src homology-3 domain,
SMART	SH3,
UP_KW_CELLULAR_COMPONENT	Membrane,
UP_KW_DOMAIN	Transmembrane, Transmembrane helix,
UP_SEQ_FEATURE	COMPBIAS:Polar residues, COMPBIAS:Pro residues, DOMAIN:SH3, REGION:Disordered, TRANSMEM:Helical,
Nbr1	ZZ type zinc finger domain protein(PMAA_004930)
GOTERM_MF_DIRECT	zinc ion binding,
INTERPRO	Zinc finger, ZZ-type, Immunoglobulin-like fold,
SMART	ZnF_ZZ,
UP_KW_LIGAND	Metal-binding, Zinc,
UP_SEQ_FEATURE	COMPBIAS:Acidic residues, COMPBIAS:Basic and acidic residues, COMPBIAS:Polar residues, DOMAIN:ZZ-type, REGION:Disordered,
CpeA	bifunctional catalase-peroxidase Cat2(PMAA_101750)
COG_ONTOLOGY	Inorganic ion transport and metabolism,
GOTERM_BP_DIRECT	response to oxidative stress, hydrogen peroxide catabolic process,
GOTERM_MF_DIRECT	catalase activity, heme binding, metal ion binding,
INTERPRO	Catalase-peroxidase haem, Haem peroxidase, plant/fungal/bacterial, Haem peroxidase, Peroxidases heam-ligand binding site, Peroxidase, active site,
KEGG_PATHWAY	Phenylalanine metabolism, Tryptophan metabolism, Metabolic pathways, Biosynthesis of secondary metabolites,
UP_KW_LIGAND	Heme, Iron,
UP_SEQ_FEATURE	ACT_SITE:Proton acceptor, BINDING:axial binding residue, CROSSLNK:Tryptophyl-tyrosyl-methioninium (Trp-Tyr) (with Met-255), CROSSLNK:Tryptophyl-tyrosyl-methioninium (Tyr-Met) (with Trp-96), DOMAIN:PEROXIDASE_4, SITE:Transition state stabilizer,
Fbp1	fructose-1,6-bisphosphatase Fbp1, putative(PMAA_041280)
GOTERM_BP_DIRECT	carbohydrate metabolic process,
GOTERM_MF_DIRECT	fructose 1,6-bisphosphate 1-phosphatase activity, metal ion binding,
INTERPRO	Fructose-1,6-bisphosphatase class 1/Sedoheputulose-1,7-bisphosphatase, Fructose-1,6-bisphosphatase, active site,
KEGG_PATHWAY	Glycolysis / Gluconeogenesis, Pentose phosphate pathway, Fructose and mannose metabolism, Methane metabolism, Metabolic pathways, Biosynthesis of secondary metabolites, Carbon metabolism,
PIR_SUPERFAMILY	fructose-1,6-bisphosphatase/sedoheptulose-1,7-bisphosphatase, fructose-1,6-bisphosphatase [Parent=PIRSF000904],
UP_KW_LIGAND	Magnesium, Metal-binding,
UP_KW_MOLECULAR_FUNCTION	Hydrolase,
UP_SEQ_FEATURE	DOMAIN:FBPase, DOMAIN:FBPase_C,
Gpx1	glutathione peroxidase Hyr1, putative(PMAA_007230)
GOTERM_BP_DIRECT	response to oxidative stress,
GOTERM_MF_DIRECT	glutathione peroxidase activity, peroxiredoxin activity,
INTERPRO	Glutathione peroxidase,
PIR_SUPERFAMILY	glutathione peroxidase,
UP_KW_DOMAIN	Redox-active center,
UP_KW_MOLECULAR_FUNCTION	Antioxidant, Peroxidase,
Hsp30	heat shock protein Hsp30/Hsp42, putative(PMAA_014600)
COG_ONTOLOGY	Posttranslational modification, protein turnover, chaperones,
INTERPRO	Alpha crystallin/Hsp20 domain, HSP20-like chaperone,
UP_KW_BIOLOGICAL_PROCESS	Stress response,
UP_SEQ_FEATURE	COMPBIAS:Basic and acidic residues, DOMAIN:SHSP, REGION:Disordered,
Marvel	hypothetical protein(PMAA_006490)
GOTERM_CC_DIRECT	integral component of membrane,
INTERPRO	Marvel,
UP_KW_CELLULAR_COMPONENT	Membrane,
UP_KW_DOMAIN	Transmembrane, Transmembrane helix,
UP_SEQ_FEATURE	DOMAIN:MARVEL, REGION:Disordered, TRANSMEM:Helical,
MPLP6	hypothetical protein(PMAA_007770)
INTERPRO	Cell wall galactomannoprotein,
UP_KW_DOMAIN	Collagen, Signal,
UP_SEQ_FEATURE	COMPBIAS:Polar residues, REGION:Disordered,
P26	hypothetical protein(PMAA_009850)
UP_KW_DOMAIN	Signal,
UP_SEQ_FEATURE	COMPBIAS:Polar residues, COMPBIAS:Pro residues, REGION:Disordered,
Mon1	hypothetical protein(PMAA_029140)
GOTERM_BP_DIRECT	protein targeting to vacuole, autophagy, vesicle-mediated transport,
GOTERM_CC_DIRECT	vacuolar membrane, multivesicular body membrane,
INTERPRO	Vacuolar fusion protein MON1,
KEGG_PATHWAY	Autophagy - yeast,
UP_KW_BIOLOGICAL_PROCESS	Autophagy, Protein transport, Transport,
UP_KW_CELLULAR_COMPONENT	Membrane, Vacuole, Endosome,
UP_SEQ_FEATURE	COMPBIAS:Polar residues, DOMAIN:Fuz_longin_1, DOMAIN:Fuz_longin_2, DOMAIN:Fuz_longin_3, REGION:Disordered,
Ham13	hypothetical protein(PMAA_097290)
UP_SEQ_FEATURE	COMPBIAS:Polar residues, DOMAIN:DUF4449, DOMAIN:DUF5923, REGION:Disordered,
Pho88	phosphate transporter (Pho88), putative(PMAA_039670)
GOTERM_BP_DIRECT	protein targeting to ER,
GOTERM_CC_DIRECT	endoplasmic reticulum, integral component of membrane,
INTERPRO	Inorganic phosphate transporter Pho88, fungi,
PIR_SUPERFAMILY	inorganic phosphate transporter PHO88,
UP_KW_CELLULAR_COMPONENT	Membrane,
UP_KW_DOMAIN	Transmembrane, Transmembrane helix,
UP_SEQ_FEATURE	TRANSMEM:Helical,
SdeA	stearic acid desaturase (SdeA), putative(PMAA_049240)
COG_ONTOLOGY	Energy production and conversion / Lipid metabolism,
GOTERM_BP_DIRECT	unsaturated fatty acid biosynthetic process,
GOTERM_CC_DIRECT	integral component of membrane,
GOTERM_MF_DIRECT	stearoyl-CoA 9-desaturase activity, heme binding, metal ion binding,
INTERPRO	Cytochrome b5-like heme/steroid binding domain, Fatty acid desaturase, type 1, C-terminal, Fatty acid desaturase, type 1, Delta-9 acyl-CoA desaturase, haem/steroid binding domain-containing, Fatty acid desaturase, type 1, core, Cytochrome b5, heme-binding site,
KEGG_PATHWAY	Biosynthesis of unsaturated fatty acids, Metabolic pathways, Fatty acid metabolism,
PIR_SUPERFAMILY	Delta-9 acyl-CoA desaturase with heme/steroid binding domain,
SMART	SM01117,
UP_KW_BIOLOGICAL_PROCESS	Electron transport, Fatty acid biosynthesis, Fatty acid metabolism, Lipid metabolism, Lipid biosynthesis, Transport,
UP_KW_CELLULAR_COMPONENT	Membrane,
UP_KW_DOMAIN	Transmembrane,
UP_KW_LIGAND	Heme, Iron,
UP_SEQ_FEATURE	DOMAIN:Cytochrome b5 heme-binding, TRANSMEM:Helical,
Nmt1	thiamine biosynthesis protein (Nmt1), putative(PMAA_034500)
GOTERM_BP_DIRECT	thiamine biosynthetic process, thiamine diphosphate biosynthetic process,
INTERPRO	NMT1/THI5-like,
KEGG_PATHWAY	Thiamine metabolism, Metabolic pathways, Biosynthesis of cofactors,
UP_KW_BIOLOGICAL_PROCESS	Thiamine biosynthesis,
UP_KW_LIGAND	Iron,
UP_SEQ_FEATURE	DOMAIN:NMT1,

## Sheet: Table S4
Table S4. Functional annotation chart was categorized using DAVID analysis tool.
Category	Term	Count	%	P_Value	Benjamini	Gene
GOTERM_BP_DIRECT	response to oxidative stress	2	11.8	0.019	0.21	CpeA, Gpx1
GOTERM_MF_DIRECT	metal ion binding	3	17.6	0.041	0.37	CpeA, Fbp1, SdeA
UP_KW_LIGAND	Iron	3	17.6	0.098	0.59	CpeA, SdeA, Nmt1
UP_SEQ_FEATURE	COMPBIAS:Pro residues	3	17.6	0.099	1	P14, Fus1, P26

## Sheet: Table S5
Table S5. Functional Annotation Clustering was generated using DAVID server.
Annotation Cluster 1	Enrichment Score: 0.33	Count	P_Value	Benjamini	Gene
UP_KW_CELLULAR_COMPONENT	Membrane	5	0.15	0.44	Fus1, Marvel, Mon1, Pho88, SdeA
GOTERM_CC_DIRECT	integral component of membrane	4	0.44	1	Fus1, Marvel, Pho88, SdeA
UP_SEQ_FEATURE	TRANSMEM:Helical	4	0.63	1	Fus1, Marvel, Pho88, SdeA
UP_KW_DOMAIN	Transmembrane	4	0.7	1	Fus1, Marvel, Pho88, SdeA
UP_KW_DOMAIN	Transmembrane helix	3	0.74	1	Fus1, Marvel, Pho88
Abbreviation
UP_KW = uniprot_keyword
GOTERM_CC = Cellular Component
GOTERM_BP = Biological Process
GOTERM_MF = Molecular Function
