# Supplementary material for: Antibody screening reveals antigenic proteins involved in Talaromyces marneffei and human interaction
Source: Front Cell Infect Microbiol. 2023 Jun 19;13:1118979. doi: 10.3389/fcimb.2023.1118979 (PMC10315666; doi:10.3389/fcimb.2023.1118979)
Supplement: Supplementary file 7 [file Table_6.xlsx]

## Sheet: Summary
					Relative gene expression (avg)
P Clone	Name	Locus tag	Old ID	New ID	Conidia	Mold	Yeast
P3	Ham13	PMAA_097290	XM_002149270.1	EEA23139.1	128.605	1	98.7833
P6	Mon1	PMAA_029140	XM_002144576.1	EEA28097.1	4.41003	1	3.07436
P7	Fus1	PMAA_067160	XM_002146121.1	EEA25610.1	1.11023	1	8.90995
P9	Fbp1	PMAA_041280	XM_002151237.1	EEA20273.1	18.5243	1	60.9319
P10	RPL20A	PMAA_054240	XM_002150197.1	EEA21624.1 EEA21625.1	1	22.7381	9.06748
P11	Pho88	PMAA_039670	XM_002151067.1	EEA20103.1	27.4697	1	30.5058
P12	Marvel	PMAA_006490	XM_002152783.1 XM_002152782.1	EEA19881.1 EEA19882.1	916.932	1	152.199
P13	Nuo21.3	PMAA_028280	XM_002144479.1	EEA27999.1 EEA28000.1 EEA28001.1	2.09141	1	6.66718
P14	C2H2 zinc finger	PMAA_052820	XM_002150045.1	EEA21472.1	2.21181	1.52906	1
P15	MPLP6	n/a	DQ988124.1	n/a	1	nd	1743.25
P17	Gpx1 (Hyr1)	PMAA_007230	XM_002152858.1	EEA19957.1	1.53375	1	1.72736
P21	Nbr1	PMAA_004930	XM_002152616.1	EEA19715.1	10.669	4.77473	1
P23	Hsp30	PMAA_014600	XM_002153549.1	EEA19200.1	398.913	1	96.4339
P24	Nmt1	PMAA_034500	XM_002145131.1	EEA28651.1 EEA28652.1	1	2.3289	89.0603
P26	Cell wall protein	PMAA_009850	XM_002153051.1	EEA18702.1	1	122.783	67.7616
P28	SdeA	PMAA_049240	XM_002152086.1	EEA21122.1	71.9355	1	25.261
Lowest gene expression levels were normalized to value of 1.00
Values were an average gene expression levels from three biological replicates
nd = not detectable

## Sheet: Gene expression levels
Gene expression levels (2^ΔCt (GOT-actin))
		Ham13	Mon1	Fus1	Fbp1	RPL20A	Pho88	Marvel	Nuo21.3	C2H2 zinc finger	MPLP6	Gpx1 (Hyr1)	Nbr1	Hsp30	Nmt1	Cell wall protein	SdeA
Cell type	Replicate	P3	P6	P7	P9	P10	P11	P12	P13	P14	P15	P17	P21	P23	P24	P26	P28
Conidia	C1	2.01023	0.786112	0.0113336	0.416308	1.16411	0.101649	32.2357	3.63659	0.114891	0.00358973	0.700177	1.25046	36.2042	0.320986	0.0460875	2.98122
	C2	2.07357	0.89232	0.0110323	0.39472	1.0428	0.1091	31.9621	4.39538	0.136176	0.00367313	0.71534	1.2889	39.7365	0.360715	0.0447964	3.05276
	C3	2.92475	1.09866	0.0109139	0.363691	1.19915	0.12338	42.472	3.54896	0.115537	0.00310897	0.722089	1.17286	37.2029	0.330483	0.0417168	3.05322
Mold	M1	0.0124822	0.18206	0.0097378	0.0202282	31.1509	0.00358849	0.0419227	1.62812	0.059549	nd	0.38278	0.389332	0.0856861	0.731674	5.86237	0.0436095
	M2	0.0149116	0.18206	0.0103103	0.0244665	27.8229	0.00388718	0.0378879	2.48188	0.0620638	nd	0.358409	0.340304	0.0993567	0.9009	4.8701	0.0378804
	M3	0.0271028	0.265602	0.00992736	0.0187204	18.4734	0.00468787	0.0365229	1.42738	0.131827	nd	0.652524	0.931698	0.0985872	0.7247	5.54865	0.0448343
Yeast	Y1	2.32571	0.581159	0.0809203	1.36485	16.9997	0.173296	7.65548	12.8263	0.0734237	9.35021	1.01218	0.174722	10.9926	35.537	3.53092	1.29616
	Y2	0.940085	0.709505	0.0994755	1.23793	6.22155	0.0673269	4.71546	14.5265	0.0614865	6.57372	0.988278	0.124087	6.97792	31.0311	2.88241	1.02106
	Y3	2.11757	1.00958	0.0866841	1.26121	7.66312	0.130435	5.33487	9.56592	0.0308388	4.64925	0.406983	0.0491334	9.38102	23.5771	2.57191	0.87386
Relative gene expression levels (normalized to average values of cell type with lowest gene expression levels)
		Ham13	Mon1	Fus1	Fbp1	RPL20A	Pho88	Marvel	Nuo21.3	C2H2 zinc finger	MPLP6	Gpx1 (Hyr1)	Nbr1	Hsp30	Nmt1	Cell wall protein	SdeA
Cell type	Replicate	P3	P6	P7	P9	P10	P11	P12	P13	P14	P15	P17	P21	P23	P24	P26	P28
Conidia	C1	110.662	3.74504	1.13428	19.6944	1.02533	25.0705	831.291	1.9702	2.07949	1.03831	1.50715	10.7816	382.937	0.951367	1.0427	70.7993
	C2	114.149	4.25102	1.10413	18.6732	0.918477	26.9084	824.238	2.38129	2.46474	1.06243	1.53979	11.113	420.299	1.06912	1.01349	72.4982
	C3	161.005	5.23403	1.09229	17.2052	1.05619	30.4302	1095.27	1.92273	2.09119	0.899254	1.55431	10.1125	393.501	0.979515	0.943813	72.5091
Mold	M1	0.687138	0.867336	0.974577	0.956943	27.4372	0.88506	1.0811	0.882071	1.07782	nd	0.823943	3.35686	0.906316	2.1686	132.632	1.03566
	M2	0.820874	0.867336	1.03187	1.15745	24.506	0.958729	0.97705	1.34461	1.12333	nd	0.771483	2.93414	1.05091	2.67017	110.183	0.899601
	M3	1.49199	1.26533	0.993549	0.885611	16.2711	1.15621	0.94185	0.773314	2.38602	nd	1.40457	8.03321	1.04277	2.14793	125.534	1.06474
Yeast	Y1	128.028	2.76864	8.09865	64.5676	14.9731	42.7416	197.419	6.94893	1.32894	1983.56	2.17875	1.50648	116.271	105.328	79.8845	30.7817
	Y2	51.751	3.38009	9.9557	58.5633	5.47984	16.6054	121.602	7.87005	1.11288	1901.42	2.12729	1.06989	73.8066	91.973	65.2126	24.2485
	Y3	116.571	4.80966	8.6755	59.6647	6.74955	32.1704	137.575	5.18254	0.558171	1344.77	0.87604	0.423633	99.2246	69.8801	58.1877	20.7528
p-value summary	Conidia vs. Mold	**	**	ns	****	**	*	****	ns	ns	ns	ns	*	****	ns	****	****
	Conidia vs. Yeast	ns	ns	****	****	ns	ns	***	**	ns	***	ns	**	****	***	***	****
	Mold vs. Yeast	*	*	****	****	*	**	ns	***	ns	***	ns	ns	**	***	***	***
P values (one-way analysis of variance (ANOVA) with Tukey's multiple comparisons test) are calculated using Prism software (GraphPad, version 7.0).

## Sheet: P3
Table Analyzed	P3
Data sets analyzed	A : Conidia	B : Mold	C : Yeast				Number of families	1
							Number of comparisons per family	3
ANOVA summary							Alpha	0.05
F	16.15
P value	0.0038						Tukey's multiple comparisons test	Mean Diff.	95.00% CI of diff.	Significant?	Summary	Adjusted P Value
P value summary	**
Significant diff. among means (P < 0.05)?	Yes						Conidia vs. Mold	127.6	55.54 to 199.7	Yes	**	0.0039	A-B
R square	0.8434						Conidia vs. Yeast	29.82	-42.24 to 101.9	No	ns	0.4602	A-C
							Mold vs. Yeast	-97.78	-169.8 to -25.72	Yes	*	0.014	B-C
Brown-Forsythe test
F (DFn, DFd)	0.7829 (2, 6)
P value	0.4988						Test details	Mean 1	Mean 2	Mean Diff.	SE of diff.	n1	n2	q	DF
P value summary	ns
Are SDs significantly different (P < 0.05)?	No						Conidia vs. Mold	128.6	1	127.6	23.49	3	3	7.683	6
							Conidia vs. Yeast	128.6	98.78	29.82	23.49	3	3	1.796	6
Bartlett's test							Mold vs. Yeast	1	98.78	-97.78	23.49	3	3	5.888	6
Bartlett's statistic (corrected)
P value
P value summary
Are SDs significantly different (P < 0.05)?
ANOVA table	SS	DF	MS	F (DFn, DFd)	P value
Treatment (between columns)	26734	2	13367	F (2, 6) = 16.15	P=0.0038
Residual (within columns)	4965	6	827.5
Total	31699	8
Data summary
Number of treatments (columns)	3
Number of values (total)	9

## Sheet: P6
Table Analyzed	P6							Number of families	1
Data sets analyzed	A : Conidia	B : Mold	C : Yeast					Number of comparisons per family	3
								Alpha	0.05
ANOVA summary
F	16.75							Tukey's multiple comparisons test	Mean Diff.	95.00% CI of diff.	Significant?	Summary	Adjusted P Value
P value	0.0035
P value summary	**							Conidia vs. Mold	3.41	1.511 to 5.309	Yes	**	0.0036	A-B
Significant diff. among means (P < 0.05)?	Yes							Conidia vs. Yeast	0.7572	-1.141 to 2.656	No	ns	0.4833	A-C
R square	0.8481							Mold vs. Yeast	-2.653	-4.552 to -0.7541	Yes	*	0.0122	B-C
Brown-Forsythe test
F (DFn, DFd)	0.8642 (2, 6)							Test details	Mean 1	Mean 2	Mean Diff.	SE of diff.	n1	n2	q	DF
P value	0.4679
P value summary	ns							Conidia vs. Mold	4.41	1	3.41	0.6188	3	3	7.793	6
Are SDs significantly different (P < 0.05)?	No							Conidia vs. Yeast	4.41	3.653	0.7572	0.6188	3	3	1.731	6
								Mold vs. Yeast	1	3.653	-2.653	0.6188	3	3	6.062	6
Bartlett's test
Bartlett's statistic (corrected)
P value
P value summary
Are SDs significantly different (P < 0.05)?
ANOVA table	SS	DF	MS	F (DFn, DFd)	P value
Treatment (between columns)	19.24	2	9.62	F (2, 6) = 16.75	P=0.0035
Residual (within columns)	3.447	6	0.5744
Total	22.69	8
Data summary
Number of treatments (columns)	3
Number of values (total)	9

## Sheet: P7
Table Analyzed	P7							Number of families	1
Data sets analyzed	A : Conidia	B : Mold	C : Yeast					Number of comparisons per family	3
								Alpha	0.05
ANOVA summary
F	204.6							Tukey's multiple comparisons test	Mean Diff.	95.00% CI of diff.	Significant?	Summary	Adjusted P Value
P value	<0.0001
P value summary	****							Conidia vs. Mold	0.1102	-1.266 to 1.486	No	ns	0.9674	A-B
Significant diff. among means (P < 0.05)?	Yes							Conidia vs. Yeast	-7.8	-9.175 to -6.424	Yes	****	<0.0001	A-C
R square	0.9856							Mold vs. Yeast	-7.91	-9.286 to -6.534	Yes	****	<0.0001	B-C
Brown-Forsythe test
F (DFn, DFd)	2.645 (2, 6)							Test details	Mean 1	Mean 2	Mean Diff.	SE of diff.	n1	n2	q	DF
P value	0.1501
P value summary	ns							Conidia vs. Mold	1.11	1	0.1102	0.4484	3	3	0.3477	6
Are SDs significantly different (P < 0.05)?	No							Conidia vs. Yeast	1.11	8.91	-7.8	0.4484	3	3	24.6	6
								Mold vs. Yeast	1	8.91	-7.91	0.4484	3	3	24.95	6
Bartlett's test
Bartlett's statistic (corrected)
P value
P value summary
Are SDs significantly different (P < 0.05)?
ANOVA table	SS	DF	MS	F (DFn, DFd)	P value
Treatment (between columns)	123.4	2	61.71	F (2, 6) = 204.6	P<0.0001
Residual (within columns)	1.809	6	0.3016
Total	125.2	8
Data summary
Number of treatments (columns)	3
Number of values (total)	9

## Sheet: P9
Table Analyzed	P9							Number of families	1
Data sets analyzed	A : Conidia	B : Mold	C : Yeast					Number of comparisons per family	3
								Alpha	0.05
ANOVA summary
F	724.1							Tukey's multiple comparisons test	Mean Diff.	95.00% CI of diff.	Significant?	Summary	Adjusted P Value
P value	<0.0001
P value summary	****							Conidia vs. Mold	17.52	12.56 to 22.49	Yes	****	<0.0001	A-B
Significant diff. among means (P < 0.05)?	Yes							Conidia vs. Yeast	-42.41	-47.38 to -37.44	Yes	****	<0.0001	A-C
R square	0.9959							Mold vs. Yeast	-59.93	-64.9 to -54.96	Yes	****	<0.0001	B-C
Brown-Forsythe test
F (DFn, DFd)	1.161 (2, 6)							Test details	Mean 1	Mean 2	Mean Diff.	SE of diff.	n1	n2	q	DF
P value	0.3746
P value summary	ns							Conidia vs. Mold	18.52	1	17.52	1.619	3	3	15.3	6
Are SDs significantly different (P < 0.05)?	No							Conidia vs. Yeast	18.52	60.93	-42.41	1.619	3	3	37.03	6
								Mold vs. Yeast	1	60.93	-59.93	1.619	3	3	52.34	6
Bartlett's test
Bartlett's statistic (corrected)
P value
P value summary
Are SDs significantly different (P < 0.05)?
ANOVA table	SS	DF	MS	F (DFn, DFd)	P value
Treatment (between columns)	5697	2	2849	F (2, 6) = 724.1	P<0.0001
Residual (within columns)	23.6	6	3.934
Total	5721	8
Data summary
Number of treatments (columns)	3
Number of values (total)	9

## Sheet: P10
Table Analyzed	P10							Number of families	1
Data sets analyzed	A : Conidia	B : Mold	C : Yeast					Number of comparisons per family	3
								Alpha	0.05
ANOVA summary
F	18.09							Tukey's multiple comparisons test	Mean Diff.	95.00% CI of diff.	Significant?	Summary	Adjusted P Value
P value	0.0029
P value summary	**							Conidia vs. Mold	-21.74	-32.95 to -10.53	Yes	**	0.0024	A-B
Significant diff. among means (P < 0.05)?	Yes							Conidia vs. Yeast	-8.067	-19.28 to 3.144	No	ns	0.1482	A-C
R square	0.8577							Mold vs. Yeast	13.67	2.459 to 24.88	Yes	*	0.0224	B-C
Brown-Forsythe test
F (DFn, DFd)	0.9541 (2, 6)							Test details	Mean 1	Mean 2	Mean Diff.	SE of diff.	n1	n2	q	DF
P value	0.4367
P value summary	ns							Conidia vs. Mold	1	22.74	-21.74	3.654	3	3	8.414	6
Are SDs significantly different (P < 0.05)?	No							Conidia vs. Yeast	1	9.067	-8.067	3.654	3	3	3.122	6
								Mold vs. Yeast	22.74	9.067	13.67	3.654	3	3	5.291	6
Bartlett's test
Bartlett's statistic (corrected)
P value
P value summary
Are SDs significantly different (P < 0.05)?
ANOVA table	SS	DF	MS	F (DFn, DFd)	P value
Treatment (between columns)	724.5	2	362.3	F (2, 6) = 18.09	P=0.0029
Residual (within columns)	120.2	6	20.03
Total	844.7	8
Data summary
Number of treatments (columns)	3
Number of values (total)	9

## Sheet: P11
Table Analyzed	P11							Number of families	1
Data sets analyzed	A : Conidia	B : Mold	C : Yeast					Number of comparisons per family	3
								Alpha	0.05
ANOVA summary
F	13.15							Tukey's multiple comparisons test	Mean Diff.	95.00% CI of diff.	Significant?	Summary	Adjusted P Value
P value	0.0064
P value summary	**							Conidia vs. Mold	26.47	7.049 to 45.89	Yes	*	0.0137	A-B
Significant diff. among means (P < 0.05)?	Yes							Conidia vs. Yeast	-3.036	-22.46 to 16.39	No	ns	0.8832	A-C
R square	0.8142							Mold vs. Yeast	-29.51	-48.93 to -10.08	Yes	**	0.0083	B-C
Brown-Forsythe test
F (DFn, DFd)	2.833 (2, 6)							Test details	Mean 1	Mean 2	Mean Diff.	SE of diff.	n1	n2	q	DF
P value	0.136
P value summary	ns							Conidia vs. Mold	27.47	1	26.47	6.33	3	3	5.914	6
Are SDs significantly different (P < 0.05)?	No							Conidia vs. Yeast	27.47	30.51	-3.036	6.33	3	3	0.6783	6
								Mold vs. Yeast	1	30.51	-29.51	6.33	3	3	6.592	6
Bartlett's test
Bartlett's statistic (corrected)
P value
P value summary
Are SDs significantly different (P < 0.05)?
ANOVA table	SS	DF	MS	F (DFn, DFd)	P value
Treatment (between columns)	1580	2	790.2	F (2, 6) = 13.15	P=0.0064
Residual (within columns)	360.6	6	60.1
Total	1941	8
Data summary
Number of treatments (columns)	3
Number of values (total)	9

## Sheet: P12
Table Analyzed	P12							Number of families	1
Data sets analyzed	A : Conidia	B : Mold	C : Yeast					Number of comparisons per family	3
								Alpha	0.05
ANOVA summary
F	85.22							Tukey's multiple comparisons test	Mean Diff.	95.00% CI of diff.	Significant?	Summary	Adjusted P Value
P value	<0.0001
P value summary	****							Conidia vs. Mold	915.9	685.1 to 1147	Yes	****	<0.0001	A-B
Significant diff. among means (P < 0.05)?	Yes							Conidia vs. Yeast	764.7	533.9 to 995.5	Yes	***	0.0001	A-C
R square	0.966							Mold vs. Yeast	-151.2	-382 to 79.6	No	ns	0.1905	B-C
Brown-Forsythe test
F (DFn, DFd)	0.8284 (2, 6)							Test details	Mean 1	Mean 2	Mean Diff.	SE of diff.	n1	n2	q	DF
P value	0.4812
P value summary	ns							Conidia vs. Mold	916.9	1	915.9	75.22	3	3	17.22	6
Are SDs significantly different (P < 0.05)?	No							Conidia vs. Yeast	916.9	152.2	764.7	75.22	3	3	14.38	6
								Mold vs. Yeast	1	152.2	-151.2	75.22	3	3	2.843	6
Bartlett's test
Bartlett's statistic (corrected)
P value
P value summary
Are SDs significantly different (P < 0.05)?
ANOVA table	SS	DF	MS	F (DFn, DFd)	P value
Treatment (between columns)	1446608	2	723304	F (2, 6) = 85.22	P<0.0001
Residual (within columns)	50924	6	8487
Total	1497533	8
Data summary
Number of treatments (columns)	3
Number of values (total)	9

## Sheet: P13
Table Analyzed	P13							Number of families	1
Data sets analyzed	A : Conidia	B : Mold	C : Yeast					Number of comparisons per family	3
								Alpha	0.05
ANOVA summary
F	40.26							Tukey's multiple comparisons test	Mean Diff.	95.00% CI of diff.	Significant?	Summary	Adjusted P Value
P value	0.0003
P value summary	***							Conidia vs. Mold	1.091	-0.9647 to 3.148	No	ns	0.3053	A-B
Significant diff. among means (P < 0.05)?	Yes							Conidia vs. Yeast	-4.576	-6.632 to -2.52	Yes	**	0.0012	A-C
R square	0.9307							Mold vs. Yeast	-5.667	-7.723 to -3.611	Yes	***	0.0004	B-C
Brown-Forsythe test
F (DFn, DFd)	1.772 (2, 6)							Test details	Mean 1	Mean 2	Mean Diff.	SE of diff.	n1	n2	q	DF
P value	0.2484
P value summary	ns							Conidia vs. Mold	2.091	1	1.091	0.6701	3	3	2.303	6
Are SDs significantly different (P < 0.05)?	No							Conidia vs. Yeast	2.091	6.667	-4.576	0.6701	3	3	9.657	6
								Mold vs. Yeast	1	6.667	-5.667	0.6701	3	3	11.96	6
Bartlett's test
Bartlett's statistic (corrected)
P value
P value summary
Are SDs significantly different (P < 0.05)?
ANOVA table	SS	DF	MS	F (DFn, DFd)	P value
Treatment (between columns)	54.25	2	27.12	F (2, 6) = 40.26	P=0.0003
Residual (within columns)	4.042	6	0.6736
Total	58.29	8
Data summary
Number of treatments (columns)	3
Number of values (total)	9

[truncated: 8 more sheets: P14, P15, P17, P21, P23, P24, P26, P28]
